# Supplementary material for: A Sensory Shelf-Life Study for the Evaluation of New Eco-Sustainable Packaging of Single-Portion Croissants
Source: Foods. 2024 Apr 30;13(9):1390. doi: 10.3390/foods13091390 (PMC11083942; doi:10.3390/foods13091390)
Supplement: Supplementary file 1 [file foods-13-01390-s001.zip]

Archive with 1 entries (1 files):
- foods-2969576-supplementary.pdf
